# Supplementary material for: Modality-specific attention in foraging bumblebees
Source: R Soc Open Sci. 2015 Oct 7;2(10):150324. doi: 10.1098/rsos.150324 (PMC4632517; doi:10.1098/rsos.150324)
Supplement: Choices of highly or low rewarding flowers made by the bees in both the intramodal and crossmodal conditions. 0.3 and 0.5 refer to choices of a low or highly rewarding flower respectively. S refers to a choice of highly rewarding flower with a spider on it. [file rsos150324supp1.xlsx]

## Sheet: INTRAMODAL EXPERIMENT
	0.3 and 0.5 refer to choices of a low or highly rewarding flower respectively
	S refers to a choice of highly rewarding flower with a spider on it
	BEE ID	G63			G64			G96			GDO			GW1			R01			R02
		Bout no.	Choice		Bout no.	Choice		Bout no.	Choice		Bout no.	Choice		Bout no.	Choice		Bout no.	Choice		Bout no.	Choice
		BEFORE SPIDERS			BEFORE SPIDERS			BEFORE SPIDERS			BEFORE SPIDERS			BEFORE SPIDERS			BEFORE SPIDERS			BEFORE SPIDERS
		1	0.5		1	0.5		1	0.3		1	0.3		1	0.3		1	0.5		1	0.3
		1	0.3		1	0.5		1	0.5		1	0.3		1	0.5		1	0.3		1	0.5
		1	0.5		1	0.3		1	0.5		1	0.5		1	0.3		1	0.3		1	0.5
		1	0.3		1	0.3		1	0.3		1	0.3		1	0.5		1	0.3		1	0.5
		1	0.3		1	0.3		1	0.3		1	0.5		1	0.3		1	0.3		1	0.5
		1	0.5		1	0.3		1	0.5		1	0.3		1	0.3		1	0.3		1	0.5
		1	0.3		1	0.3		1	0.5		1	0.3		1	0.3		1	0.3		1	0.5
		1	0.5		1	0.5		1	0.5		1	0.5		1	0.5		1	0.3		1	0.3
		1	0.3		1	0.5		1	0.3		1	0.3		1	0.3		1	0.5		1	0.5
		1	0.3		1	0.3		1	0.5		1	0.5		1	0.5		1	0.3		1	0.5
		1	0.5		1	0.5		1	0.5		1	0.5		1	0.3		1	0.3		1	0.5
		1	0.3		1	0.5		1	0.5		1	0.3		1	0.3		1	0.3		1	0.5
		1	0.3		1	0.3		1	0.5		1	0.3		1	0.3		1	0.3		1	0.3
		1	0.5		1	0.3		1	0.5		1	0.5		1	0.3		1	0.3		1	0.5
		1	0.3		1	0.3		1	0.5		1	0.5		1	0.5		1	0.5		2	0.3
		1	0.3		1	0.3		1	0.3		1	0.3		1	0.3		1	0.3		2	0.5
		1	0.3		1	0.5		1	0.3		2	0.5		1	0.3		1	0.3		2	0.3
		1	0.5		1	0.5		1	0.5		2	0.3		1	0.5		1	0.3		2	0.5
		1	0.5		1	0.5		1	0.5		2	0.5		1	0.5		1	0.5		2	0.3
		1	0.5		1	0.5		1	0.5		2	0.3		1	0.3		1	0.5		2	0.5
		1	0.3		1	0.5		1	0.3		2	0.5		1	0.3		1	0.5		2	0.3
		1	0.3		1	0.5		1	0.3		2	0.3		1	0.5		1	0.5		2	0.5
		1	0.5		1	0.5		1	0.5		2	0.5		2	0.5		1	0.5		2	0.5
		1	0.5		1	0.5		1	0.3		2	0.5		2	0.5		1	0.3		2	0.5
		1	0.5		1	0.5		1	0.5		2	0.5		2	0.5		1	0.5		2	0.5
		1	0.3		1	0.5		1	0.3		2	0.3		2	0.3		1	0.3		2	0.3
		1	0.5		1	0.5		1	0.3		2	0.5		2	0.5		1	0.3		2	0.3
		1	0.3		1	0.3		1	0.3		2	0.5		2	0.5		1	0.3		2	0.3
		1	0.5		1	0.5		1	0.3		2	0.5		2	0.5		1	0.3		2	0.3
		1	0.3		1	0.3		1	0.5		2	0.5		2	0.5		1	0.5		2	0.5
		1	0.5		1	0.3		1	0.5		2	0.5		2	0.5		1	0.5		2	0.3
		1	0.3		1	0.3		1	0.3		2	0.5		2	0.5		1	0.3		2	0.5
		1	0.3		1	0.3		1	0.5		2	0.5		2	0.5		1	0.5		2	0.5
		1	0.5		1	0.3		1	0.5		2	0.5		2	0.5		1	0.5		2	0.3
		1	0.3		1	0.5		1	0.3		2	0.5		2	0.5		1	0.3		2	0.3
		1	0.3		1	0.5		1	0.5		2	0.5		2	0.5		1	0.3		2	0.5
		1	0.5		1	0.3		1	0.3		2	0.3		2	0.5		1	0.3		2	0.3
		1	0.3		1	0.5		1	0.5		2	0.5		2	0.5		1	0.5		2	0.5
		1	0.5		1	0.5		1	0.5		2	0.5		2	0.5		1	0.3		2	0.3
		1	0.3		1	0.5		1	0.5		2	0.3		2	0.3		1	0.5		2	0.5
		1	0.5		1	0.3		1	0.3		2	0.5		2	0.5		1	0.3		2	0.3
		1	0.3		1	0.3		1	0.5		2	0.5		2	0.3		1	0.5		2	0.3
		1	0.3		1	0.3		1	0.3		3	0.5		2	0.5		1	0.3		3	0.5
		1	0.5		1	0.5		1	0.5		3	0.3		2	0.3		1	0.3		3	0.3
		1	0.3		1	0.5		1	0.5		3	0.3		2	0.5		1	0.5		3	0.3
		1	0.3		1	0.3		1	0.3		3	0.3		2	0.5		2	0.5		3	0.5
		1	0.3		1	0.3		1	0.5		3	0.3		2	0.5		2	0.5		3	0.3
		1	0.5		1	0.5		1	0.5		3	0.3		2	0.5		2	0.3		3	0.3
		1	0.3		1	0.3		1	0.3		3	0.5		2	0.3		2	0.5		3	0.3
		1	0.3		2	0.5		1	0.3		3	0.5		2	0.3		2	0.3		3	0.5
		1	0.3		2	0.5		1	0.5		3	0.3		2	0.3		2	0.5		3	0.5
		1	0.5		2	0.5		1	0.3		3	0.5		2	0.5		2	0.5		3	0.5
		1	0.3		2	0.3		1	0.5		3	0.5		2	0.5		2	0.3		3	0.5
		1	0.3		2	0.5		1	0.5		3	0.5		2	0.5		2	0.5		3	0.3
		1	0.3		2	0.3		1	0.3		3	0.3		2	0.3		2	0.5		3	0.5
		1	0.5		2	0.3		1	0.5		3	0.3		2	0.5		2	0.3		3	0.3
		1	0.3		2	0.5		1	0.3		3	0.5		2	0.3		2	0.5		3	0.3
		2	0.5		2	0.5		1	0.5		3	0.5		2	0.3		2	0.5		3	0.3
		2	0.3		2	0.3		1	0.5		3	0.3		2	0.5		2	0.5		3	0.3
		2	0.5		2	0.3		1	0.3		3	0.3		2	0.5		2	0.3		3	0.3
		2	0.5		2	0.3		1	0.5		3	0.5		2	0.5		2	0.3		3	0.3
		2	0.3		2	0.5		1	0.5		3	0.5		2	0.5		2	0.3		4	0.5
		2	0.5		2	0.3		1	0.3		3	0.5		2	0.3		2	0.5		4	0.5
		2	0.5		2	0.3		1	0.5		3	0.3		2	0.3		2	0.5		4	0.5
		2	0.5		2	0.5		1	0.3		3	0.5		2	0.5		2	0.5		4	0.5
		2	0.5		2	0.5		1	0.3		3	0.3		2	0.3		2	0.5		4	0.5
		2	0.5		2	0.5		1	0.5		3	0.3		2	0.5		2	0.3		4	0.3
		2	0.3		2	0.5		1	0.3		3	0.5		2	0.5		2	0.5		4	0.3
		2	0.5		2	0.5		1	0.5		3	0.3		2	0.5		2	0.5		4	0.5
		2	0.3		2	0.5		1	0.5		3	0.3		2	0.3		2	0.5		4	0.3
		2	0.3		2	0.5		1	0.5		3	0.3		2	0.5		2	0.3		4	0.5
		2	0.5		2	0.3		1	0.5		3	0.3		2	0.5		2	0.5		4	0.3
		2	0.3		2	0.3		1	0.5		4	0.3		2	0.3		2	0.3		4	0.3
		2	0.5		2	0.3		1	0.3		4	0.3		2	0.5		2	0.3		4	0.5
		2	0.3		2	0.3		1	0.5		4	0.5		2	0.3		2	0.5		4	0.3
		2	0.5		2	0.5		1	0.5		4	0.5		2	0.5		2	0.5		4	0.5
		2	0.3		2	0.3		1	0.3		4	0.3		2	0.3		2	0.3		4	0.5
		2	0.5		2	0.5		1	0.5		4	0.3		2	0.5		2	0.5		4	0.3
		2	0.3		2	0.3		1	0.5		4	0.5		2	0.5		2	0.5		4	0.5
		2	0.5		2	0.5		1	0.5		4	0.5		2	0.5		2	0.5		4	0.5
		2	0.5		2	0.5		1	0.3		4	0.5		2	0.3		2	0.3		4	0.3
		2	0.5		2	0.5		1	0.5		4	0.3		2	0.5		2	0.5		4	0.5
		2	0.5		2	0.3		1	0.5		4	0.3		2	0.3		2	0.5		4	0.5
		2	0.3		2	0.5		1	0.5		4	0.3		2	0.5		2	0.3		4	0.5
		2	0.3		2	0.3		1	0.5		4	0.5		2	0.3		2	0.5		4	0.3
		2	0.3		2	0.5		1	0.3		4	0.3		2	0.5		2	0.3		5	0.3
		2	0.5		2	0.3		1	0.3		4	0.5		2	0.5		2	0.5		5	0.3
		2	0.5		2	0.5		1	0.5		4	0.5		2	0.3		2	0.5		5	0.5
		2	0.3		2	0.3		1	0.5		4	0.5		2	0.5		2	0.3		5	0.5
		2	0.5		2	0.3		1	0.5		4	0.3		2	0.5		2	0.5		5	0.3
		2	0.3		2	0.3		1	0.3		4	0.5		2	0.5		2	0.3		5	0.5
		2	0.5		2	0.5		1	0.3		4	0.3		2	0.5		2	0.5		5	0.3
		2	0.3		2	0.5		1	0.3		4	0.3		2	0.5		2	0.3		5	0.5
		2	0.5		2	0.5		1	0.5		4	0.3		2	0.3		2	0.5		5	0.3
		2	0.3		2	0.3		1	0.5		5	0.5		2	0.5		2	0.3		5	0.5
		2	0.5		2	0.3		1	0.3		5	0.5		2	0.5		2	0.3		5	0.5
		2	0.5		2	0.3		1	0.3		5	0.5		2	0.5		2	0.3		5	0.5
		2	0.5		2	0.3		1	0.3		5	0.5		2	0.5		2	0.3		5	0.5
		2	0.5		2	0.5		1	0.5		5	0.3		2	0.3		2	0.5		5	0.5
		2	0.5		2	0.5		1	0.5		5	0.3		2	0.3		2	0.3		5	0.5
		2	0.5		2	0.5		1	0.3		5	0.3					2	0.3		5	0.5
		2	0.3		2	0.5		1	0.5		5	0.5		AFTER SPIDERS			2	0.3		5	0.3
		2	0.3		2	0.5		1	0.5		5	0.5		3	0.5		2	0.3		5	0.3
		2	0.5		2	0.5		1	0.5		5	0.5		3	S		2	0.5		5	0.3
		2	0.3		2	0.3		1	0.5		5	0.5		3	0.5		2	0.3		5	0.3
		2	0.5		2	0.5		1	0.3		5	0.5		3	0.5		2	0.3		5	0.3
		2	0.5		2	0.3		1	0.5		5	0.5		3	0.5		2	0.3		5	0.5
		2	0.5		2	0.3		1	0.5		5	0.5		3	0.5		2	0.5		5	0.5
		2	0.5		2	0.5		1	0.3		5	0.5		3	0.5		2	0.5		5	0.3
					2	0.5		1	0.3		5	0.5		3	0.3		2	0.3		5	0.5
		AFTER SPIDERS			2	0.5		1	0.5		5	0.5		3	S		2	0.3		5	0.3
		3	0.3		2	0.3		1	0.5		5	0.5		3	0.3		2	0.3		5	0.5
		3	0.5		2	0.3		1	0.3					3	0.3		2	0.5		5	0.5
		3	0.3		2	0.3		1	0.3		AFTER SPIDERS			3	0.5		2	0.5		5	0.5
		3	0.3		2	0.5		1	0.5		6	0.5		3	0.3		2	0.3		5	0.5
		3	0.5		2	0.3		2	0.5		6	S		3	0.5		2	0.3		5	0.5
		3	0.5		2	0.3		2	0.5		6	0.5		3	0.5		2	0.5		5	0.5
		3	0.3		2	0.3		2	0.3		6	0.3		3	0.3		2	0.5
		3	0.5		2	0.5		2	0.5		6	0.3		3	S		2	0.3		AFTER SPIDERS
		3	0.3		2	0.5		2	0.5		6	0.5		3	S		2	0.5		6	S
		3	0.5		2	0.5		2	0.5		6	0.3		3	0.3		2	0.5		6	0.3
		3	0.3		2	0.3		2	0.5		6	S		3	0.5		2	0.5		6	0.3
		3	0.3		2	0.3		2	0.5		6	0.5		3	0.5		2	0.3		6	0.3
		3	0.3		2	0.3					6	0.3		3	0.5		2	0.3		6	0.3
		3	S		2	0.5		AFTER SPIDERS			6	0.3		3	0.3		2	0.5		6	S
		3	S		2	0.5		3	0.3		6	0.5		3	0.5		3	0.5		6	0.5
		3	0.3		2	0.3		3	0.3		6	0.5		3	0.3		3	0.5		6	0.5
		3	0.5		2	0.3		3	0.5		6	0.5		3	0.5		3	0.5		6	0.3
		3	0.5		2	0.5		3	0.3		6	0.5		3	0.5		3	0.3		6	0.5
		3	0.3		2	0.5		3	0.3		6	0.5		3	0.3		3	0.5		6	0.5
		3	0.3		2	0.5		3	0.5		6	0.5		3	0.5		3	0.5		6	0.3
		3	0.5		2	0.5		3	S		6	0.5		3	0.3		3	0.5		6	0.5
		3	0.3		2	0.5		3	0.5		6	0.5		3	0.5		3	0.5		6	0.3
		3	0.5		2	0.5		3	0.5		6	0.3		3	0.5		3	0.3		6	0.5
		3	0.3		2	0.5		3	0.3		6	0.5		3	0.3		3	0.5		6	0.3
		3	S		2	0.3		3	0.3		6	0.5		3	0.5		3	0.5		6	0.5
		3	0.5		2	0.3		3	0.3		6	0.3		3	0.3		3	0.3		6	0.3
		3	0.5		2	0.5		3	0.5		6	0.5		3	0.3		3	0.3		6	0.5
		3	0.3		2	0.3		3	0.5		6	0.5		3	0.5		3	0.3		6	S
		3	S		2	0.3		3	S		6	0.5		3	0.3		3	0.5		6	0.3
		3	0.3		2	0.3		3	0.5		6	0.5		3	0.5		3	0.5		6	0.3
		3	0.5		2	0.3		3	0.5		6	0.5		3	0.3		3	0.3		6	0.5
		3	0.3		2	0.3		3	0.3		6	0.5		3	0.5		3	0.5		6	S
		3	0.5		2	0.5		3	0.3		6	S		3	0.5		3	0.3		6	0.3
		3	0.3		2	0.3		3	0.3		6	0.3		3	0.3		3	0.3		6	0.5
		3	0.3		2	0.3		3	0.3		6	0.5		3	0.3		3	0.5		6	S
		3	0.5		2	0.3		3	0.5		6	0.5		3	0.5		3	0.3		6	0.5
		3	0.5		2	0.5		3	0.3		6	0.5		3	0.3		3	0.3		6	0.5
		3	0.3		2	0.5		3	0.5		6	0.5		3	0.5		3	0.5		6	0.5
		3	0.5		2	0.5		3	0.3		6	0.3		3	0.5		3	0.5		6	0.3
		3	0.5		2	0.5		3	0.3		6	0.5		3	0.5		3	0.5		6	0.3
		4	0.3		2	0.5		3	0.5		6	0.5		3	0.5		3	0.3		6	0.3
		4	0.5		2	0.5		3	S		6	0.5		3	0.5		3	0.3		6	0.3
		4	0.3		2	0.5		3	0.5		6	0.5		3	0.3		3	0.3		6	0.3
		4	0.3		2	0.5		3	0.3		6	0.3		3	S		3	0.5		6	0.5
		4	0.5		2	0.3		3	0.3		6	0.5		4	0.5		3	0.3		6	0.5
		4	0.3		2	0.3		3	0.3		6	0.3		4	0.5		3	0.5		6	0.5
		4	0.5		2	0.5		3	0.5		7	0.3		4	0.5		3	0.5		6	0.3
		4	S		2	0.3		3	0.5		7	0.5		4	0.5		3	0.3		6	0.3
		4	0.5		2	0.5		3	0.3		7	S		4	0.3		3	0.5		6	0.3
		4	S		2	0.3		3	0.3		7	0.3		4	0.3		3	0.5		6	0.5
		4	0.3		2	0.5		3	0.3		7	0.3		4	0.3		3	0.5		6	0.3
		4	0.3		2	0.5		3	0.3		7	0.3		4	0.3		3	0.5		6	0.5
		4	0.3		2	0.5		3	0.3		7	0.3		4	0.3		3	0.5		6	0.3
		4	0.3		2	0.5		3	0.5		7	0.5		4	0.5		3	0.3		6	0.3
		4	0.5		2	0.3		3	0.5		7	0.5		4	0.3		3	0.5		6	0.5
		4	0.3		2	0.3		3	0.5		7	0.5		4	0.3		3	0.5		7	0.3
		4	0.3		2	0.5		3	0.5		7	0.5		4	0.3		3	0.3		7	0.5
		4	0.3		2	0.5		3	0.5		7	S		4	0.3		3	0.5		7	0.3
		4	0.3		2	0.3		4	0.5		7	0.3		4	0.3		3	0.3		7	0.5
		4	S		2	0.3		4	0.5		7	0.3		4	0.3		3	0.5		7	0.3
		4	0.3		2	0.5		4	0.5		7	0.5		4	0.5		3	0.3		7	0.5
		4	0.5		2	0.5		4	0.5		7	0.3		4	0.5		3	0.5		7	S
		4	0.3		2	0.5		4	0.5		7	0.3		4	0.3		3	0.5		7	0.3
		4	0.5		2	0.5		4	S		7	0.3		4	0.3		3	0.5		7	0.3
		4	0.5					4	0.5		8	0.5		4	0.3		3	0.5		7	0.5
		4	0.3		AFTER SPIDERS			4	0.5		8	0.5		4	0.3		3	0.5		7	S
		4	0.3		3	0.3		4	0.5		8	0.5		4	0.3					7	0.3
		4	0.5		3	S		4	0.3		8	0.3		4	0.3		AFTER SPIDERS			7	0.3
		4	0.3		3	0.3		4	0.5		8	0.3		4	0.3		4	0.5		7	0.3
		4	0.3		3	0.3		4	0.5		8	0.5		4	0.5		4	0.5		7	0.5
		4	0.3		3	0.3		4	0.3		8	0.3		4	0.5		4	0.5		7	0.3
		4	0.5		3	0.5		4	0.3		8	0.3		4	0.3		4	0.3		7	0.3
		4	0.3		3	0.5		4	0.5		8	0.5		4	0.3		4	0.5		7	0.3
		4	0.3		3	S		4	0.3		8	0.3		4	0.3		4	0.3		7	0.5
		4	0.3		3	0.3		4	0.3		8	S		4	0.5		4	0.5		7	0.3
		4	0.5		3	0.3		4	0.5		8	0.3		4	0.3		4	0.5		7	0.5
		4	0.3		3	0.5		4	0.3		8	S		4	0.3		4	0.3		7	0.5
		4	S		3	0.3		4	0.3		8	0.3		4	0.5		4	0.5		7	0.3
		4	0.5		3	0.3		4	S		8	0.5		4	0.3		4	0.3		7	0.3
		4	0.3		3	0.5		4	0.3		8	0.3		4	0.3		4	0.5		7	0.5
		4	0.3		3	0.3		4	0.3		8	S		4	0.3		4	0.3		7	0.3
		4	0.3		3	0.3		4	0.3		8	0.3		4	0.5		4	0.3		7	0.5
		4	0.3		3	0.5		4	0.5		8	0.3		4	0.3		4	S		7	0.3
		4	0.3		3	0.5		4	0.5		8	S		4	0.3		4	0.5		7	0.5
		4	0.3		3	0.5		4	0.3		8	0.3		4	0.3		4	0.3		7	0.3
		4	0.5		3	0.3		4	0.5		8	0.5		4	0.3		4	0.3		7	0.3
		4	0.3		3	0.3		4	0.3		8	S		4	0.3		4	0.3		7	0.5
		4	0.3		3	0.5		4	0.5		8	S		4	0.3		4	0.3		7	0.3
		4	0.5		3	0.5		4	0.3		8	0.5		4	0.3		4	S		7	0.3
		4	0.5		3	0.5		4	0.3		8	S		4	0.3		4	0.5		7	S
		4	0.3		3	0.5		4	0.3		8	0.5		4	0.3		4	0.3		8	0.5
		4	0.5		3	0.5		4	0.5		8	0.5		4	0.3		4	0.5		8	0.3
		4	0.3		3	0.5		4	0.3		8	0.3		4	0.5		4	0.3		8	S
		4	0.5		3	0.3		4	0.5		8	0.3		4	0.3		4	0.3		8	0.3
		4	0.5		3	0.3		4	0.3		8	0.5		4	0.5		4	0.3		8	0.3
		4	0.3		3	0.5		4	0.5		9	0.3		4	0.5		4	0.3		8	0.3
		4	0.3		3	0.5		4	S		9	0.5		4	0.3		4	0.5		8	0.3
		4	0.3		3	0.5		4	0.5		9	0.5		4	0.3		4	0.5		8	0.3
		4	0.3		3	0.5		4	0.5		9	0.5		4	0.3		4	0.3		8	0.3
		4	0.3		3	0.3		4	0.3		9	0.5		4	0.5		4	0.3		8	0.3
		4	0.3		3	S		4	0.5		9	0.5		4	0.3		4	0.5		8	0.3
		4	0.3		3	0.3		4	0.3		9	0.3		4	0.5		4	0.5		8	0.3
		4	0.3		3	0.5		4	0.3		9	0.3		4	0.3		4	0.5		8	0.5
		4	S		3	0.5		5	0.3		9	S		4	0.3		4	0.5		8	0.3
		4	S		3	0.3		5	S		9	0.3		4	0.3		4	0.5		8	0.3
		4	0.5		3	0.5		5	0.5		9	0.5		4	0.3		4	0.3		8	0.5
		4	S		3	0.3		5	0.3		9	0.3		4	0.5		4	0.3		8	0.3
		4	0.3		3	0.5		5	S		9	0.5		4	0.3		4	0.5		8	0.3
		4	0.3		3	0.5		5	0.5		9	0.3		4	0.5		4	0.3		8	0.3
		4	0.5		3	0.5		5	0.5		9	0.5		4	0.3		4	0.3		8	0.5
		4	0.5		3	0.3		5	0.3		9	0.3		4	0.5		4	0.3		8	0.3
		4	0.5		3	0.5		5	0.3		9	0.3		4	0.3		4	0.3		8	0.3
		4	0.5		3	0.3		5	0.5		9	0.3		4	0.3		4	0.5		8	0.5
		4	0.3		3	0.3		5	0.3		9	0.3		5	0.3		4	0.3		8	S
		4	S		3	0.5		5	0.5		9	0.5		5	0.3		4	0.3		8	0.3
		4	0.5		3	0.5		5	0.3		9	0.3		5	0.3		4	0.5		8	0.3
		4	0.3		3	0.3		5	0.3		9	0.3		5	0.5		4	0.3		8	0.3
		4	S		3	0.5		5	0.3		9	S		5	0.5		4	0.3		8	0.3
		4	0.3		3	0.5		5	0.5		9	0.5		5	S		5	0.3		8	0.3
		4	0.5		3	0.5		5	0.3		9	0.3		5	0.5		5	0.5		8	0.5
		4	0.3		3	0.5		5	0.3		9	0.3		5	0.3		5	0.3		8	0.3
		4	0.3		3	0.3		5	0.3		9	0.5		5	0.3		5	0.5		8	0.3
		4	0.5		3	0.3		5	0.5		9	0.5		5	0.5		5	S		8	0.3
		4	0.5		3	0.5		5	0.5		10	0.5		5	0.3		5	0.5		8	0.3
		4	0.3		3	0.3		5	0.5		10	S		5	0.3		5	0.5		8	0.3
		4	0.3		3	0.5		5	0.3		10	0.3		5	0.5		5	S		8	0.3
		4	0.3		3	0.3		5	0.3		10	0.5		5	0.5		5	0.5		8	0.3
		4	0.5		3	0.3		5	0.5		10	0.3		5	0.3		5	0.5		8	0.5
		4	0.3		3	0.3		5	0.3		10	0.3		5	0.3		5	S		8	0.3
		4	0.5		3	0.3		5	0.3		10	0.3		5	0.3		5	0.5		8	0.3
		4	0.3		3	0.3		5	S		10	0.5		5	0.5		5	0.3		8	0.3
		4	0.3		3	0.3		5	0.5		10	0.3		5	0.5		5	0.5		8	0.3
		4	0.3		3	S		5	0.3		10	0.5		5	0.5		5	0.3		8	0.3
		4	0.5		3	0.3		5	0.5		10	0.3		5	0.5		5	0.5		8	0.3
		4	0.3		3	0.3		5	0.5		10	0.5		5	0.3		5	0.3		8	0.3
		4	S		3	0.3		5	0.5		10	0.5		5	0.3		5	0.5		8	0.5
		4	0.3		3	0.5		5	0.3		10	0.3		5	0.5		5	0.5		8	0.5
		4	0.5		3	0.5		5	0.5		10	S		5	0.3		5	0.5		8	0.3
		4	0.3		4	0.3		5	0.3		10	0.3		5	0.3		5	0.5		8	0.3
		4	0.5		4	S		5	0.5		10	0.5		5	S		5	S		8	0.5
		4	0.5		4	0.3		5	0.3		10	S		5	0.5		5	0.5		8	0.5
		4	S		4	S		5	0.5		10	0.5					5	0.5		9	0.3
		4	0.3		4	0.3		5	0.5		10	0.3					5	0.5		9	0.3
		4	0.3		4	0.3		5	0.5		10	0.5					5	0.5		9	0.3
		4	0.3		4	0.5					10	0.5					5	0.3		9	0.5
		4	0.3		4	0.3					10	0.5					5	0.5		9	0.5
		4	0.3		4	S					10	0.5					5	0.3		9	0.3
		4	0.3		4	0.3											5	0.5		9	0.3
		4	0.3		4	0.5											5	0.5		9	0.3
		5	0.5		4	S											5	0.3		9	0.5
					4	0.3											5	0.3		9	0.5
					4	S											5	0.3		9	0.3
					4	0.5											5	0.5		9	0.3
					4	S											5	0.3		9	0.5
					4	0.3											5	S		9	0.3
					4	0.3											6	0.3		9	0.3
					4	0.5											6	0.5		9	0.5
					4	0.5											6	0.3		9	0.3
					4	0.3											6	0.3
					4	0.5											6	0.3
					4	0.3											6	0.3
					4	0.3											6	0.3
					4	0.5											6	0.5
					4	0.5											6	0.3
					4	0.3											6	0.5
					4	0.3											6	0.3
					4	0.5											6	0.3
					4	0.3											6	0.3
					4	S											6	0.5
					4	0.5											6	0.3
					4	0.5											6	0.5
					4	0.3											6	0.5
					4	S											6	0.3
					4	0.3											6	0.3
					4	0.3											6	0.5
					4	0.3											6	0.3
					4	0.5											6	0.5
					4	0.3											6	0.5
					4	0.3											6	0.5
					4	0.5											6	0.3
					4	0.3											6	0.5
					4	0.3											6	0.3
					4	S											6	0.3
					4	S											6	0.5
					4	0.5											6	0.3
					4	0.5											6	0.3
					4	0.5											6	0.3
					4	0.5											6	0.3
					4	0.3											6	0.5
					4	0.5											6	0.3
					4	0.5											6	0.3
					4	0.3											6	0.3
					4	0.3											6	0.5
					4	0.3											6	0.3
					4	0.3											6	0.5
					4	S											6	0.3
					4	0.5											6	0.5
					4	0.5											6	0.5
					4	0.3											6	0.3
					4	S											6	0.3
					4	0.3											6	0.3
					4	0.5											6	0.5
					4	0.3											6	S
					4	0.3											6	0.3
					4	0.5											6	S
					4	0.3											6	0.3
					4	0.3											6	0.5
					4	0.3											6	0.5
					4	0.3											6	0.5
					4	0.5											6	0.5
					4	0.3											6	0.3
					4	0.5											6	0.3
					4	0.5											6	0.5
					4	0.3											6	S
					4	S											6	0.3
					4	0.3											6	0.3
																	6	0.5
																	6	0.3

## Sheet: CROSSMODAL EXPERIMENT
	0.3 and 0.5 refer to choices of a low or highly rewarding flower respectively
	S refers to a choice of highly rewarding flower with a spider on it
	BEE ID	O90			O88			O91			O92			O93			O94			O96			O97			B41			O98
		Bout no.	Choice		Bout no.	Choice		Bout no.	Choice		Bout no.	Choice		Bout no.	Choice		Bout no.	Choice		Bout no.	Choice		Bout no.	Choice		Bout no.	Choice		Bout no.	Choice
		BEFORE SPIDERS			BEFORE SPIDERS			BEFORE SPIDERS			BEFORE SPIDERS			BEFORE SPIDERS			BEFORE SPIDERS			BEFORE SPIDERS			BEFORE SPIDERS			BEFORE SPIDERS			BEFORE SPIDERS
		1	0.3		1	0.3		1	0.3		1	0.3		1	0.5		1	0.3		1	0.3		1	0.5		1	0.3		1	0.3
		1	0.5		1	0.5		1	0.3		1	0.3		1	0.5		1	0.3		1	0.3		1	0.5		1	0.5		1	0.3
		1	0.5		1	0.3		1	0.5		1	0.5		1	0.5		1	0.3		1	0.5		1	0.5		1	0.5		1	0.3
		1	0.3		1	0.3		1	0.5		1	0.3		1	0.5		1	0.3		1	0.5		1	0.5		1	0.5		1	0.5
		1	0.3		1	0.3		1	0.5		1	0.3		1	0.3		1	0.5		1	0.3		1	0.3		1	0.3		1	0.3
		1	0.3		1	0.5		1	0.3		1	0.5		1	0.3		1	0.5		1	0.3		1	0.3		1	0.3		1	0.3
		1	0.5		1	0.5		1	0.3		1	0.3		1	0.5		1	0.3		1	0.5		1	0.3		1	0.3		1	0.5
		1	0.5		1	0.5		1	0.3		1	0.3		1	0.5		1	0.5		1	0.5		1	0.5		1	0.3		1	0.5
		1	0.5		1	0.3		1	0.3		1	0.3		1	0.5		1	0.5		1	0.3		1	0.5		1	0.3		1	0.5
		1	0.3		1	0.5		1	0.5		1	0.5		1	0.5		1	0.5		1	0.5		1	0.3		1	0.3		1	0.5
		1	0.5		1	0.5		2	0.3		1	0.3		1	0.3		1	0.5		1	0.5		1	0.5		1	0.3		1	0.3
		1	0.5		1	0.5		2	0.5		1	0.5		1	0.3		1	0.5		1	0.5		1	0.3		1	0.3		1	0.5
		1	0.3		1	0.3		2	0.3		1	0.5		1	0.5		1	0.5		1	0.3		1	0.5		1	0.3		1	0.3
		1	0.5		1	0.3		2	0.5		1	0.5		1	0.3		1	0.5		1	0.3		1	0.3		1	0.3		1	0.5
		1	0.5		1	0.5		2	0.3		1	0.3		1	0.5		1	0.5		1	0.3		1	0.5		1	0.3		1	0.3
		1	0.5		1	0.5		2	0.5		1	0.3		1	0.5		1	0.5		1	0.5		1	0.3		1	0.3		1	0.3
		1	0.3		1	0.5		2	0.3		1	0.5		1	0.3		1	0.3		1	0.3		1	0.5		1	0.3		1	0.5
		2	0.5		1	0.3		2	0.3		1	0.3		1	0.5		1	0.5		1	0.3		1	0.5		1	0.3		1	0.3
		2	0.3		1	0.3		2	0.5		1	0.5		1	0.3		1	0.5		1	0.5		1	0.5		1	0.3		1	0.3
		2	0.3		1	0.5		2	0.5		1	0.3		1	0.5		1	0.3		1	0.5		1	0.3		1	0.3		1	0.5
		2	0.5		1	0.5		2	0.3		1	0.5		1	0.5		1	0.5		1	0.3		1	0.5		1	0.5		1	0.5
		2	0.5		1	0.5		2	0.5		1	0.5		1	0.3		1	0.5		1	0.3		1	0.3		1	0.5		1	0.3
		2	0.5		1	0.3		2	0.3		1	0.5		1	0.5		1	0.5		1	0.5		2	0.5		1	0.5		1	0.3
		2	0.5		1	0.5		2	0.5		1	0.5		1	0.5		1	0.5		1	0.3		2	0.3		1	0.3		1	0.3
		2	0.5		1	0.3		2	0.3		1	0.3		1	0.5		1	0.3		1	0.5		2	0.5		1	0.5		1	0.3
		2	0.3		1	0.3		2	0.3		1	0.3		1	0.3		1	0.5		1	0.5		2	0.5		1	0.5		1	0.5
		2	0.5		1	0.3		2	0.3		1	0.3		1	0.5		1	0.5		1	0.5		2	0.5		1	0.3		1	0.5
		2	0.3		1	0.5		2	0.3		1	0.3		1	0.3		1	0.3		1	0.3		2	0.5		1	0.5		1	0.5
		2	0.3		1	0.5		2	0.5		1	0.5		1	0.5		1	0.5		1	0.3		2	0.5		1	0.3		1	0.5
		2	0.3		1	0.5		2	0.5		1	0.5		1	0.5		1	0.3		1	0.5		2	0.5		1	0.3		1	0.3
		2	0.3		1	0.5		2	0.3		1	0.3		1	0.5		1	0.3		1	0.3		2	0.5		2	0.5		1	0.3
		2	0.5		1	0.5		2	0.3		1	0.3		1	0.3		1	0.3		1	0.3		2	0.5		2	0.5		1	0.3
		2	0.5		1	0.5		2	0.3		1	0.5		1	0.3		1	0.3		1	0.5		2	0.5		2	0.5		1	0.5
		2	0.5		1	0.3		2	0.5		1	0.3		1	0.3		1	0.5		1	0.3		2	0.5		2	0.3		1	0.5
		2	0.5		1	0.5		2	0.3		1	0.3		1	0.5		1	0.5		1	0.5		2	0.5		2	0.5		1	0.5
		2	0.5		1	0.3		2	0.3		1	0.5		1	0.3		1	0.3		1	0.5		2	0.5		2	0.5		1	0.3
		2	0.3		1	0.3		2	0.5		1	0.5		1	0.5		1	0.5		1	0.3		2	0.3		2	0.5		1	0.5
		2	0.5		1	0.3		2	0.3		1	0.5		1	0.3		1	0.3		1	0.5		2	0.3		2	0.5		1	0.5
		2	0.3		1	0.5		2	0.3		1	0.5		1	0.5		1	0.3		1	0.3		2	0.3		2	0.5		1	0.5
		2	0.3		1	0.3		2	0.5		1	0.5		1	0.5		1	0.3		1	0.5		2	0.3		2	0.5		1	0.3
		2	0.5		1	0.5		2	0.3		1	0.3		1	0.5		1	0.3		1	0.5		2	0.5		2	0.5		1	0.3
		2	0.5		1	0.5		2	0.5		1	0.3		1	0.3		1	0.3		1	0.5		2	0.5		2	0.5		1	0.3
		2	0.3		1	0.3		2	0.3		1	0.5		1	0.3		2	0.3		1	0.5		2	0.5		3	0.3		1	0.3
		2	0.3		1	0.3		2	0.5		1	0.5		1	0.3		2	0.3		1	0.3		2	0.3		3	0.5		1	0.3
		2	0.5		1	0.5		3	0.3		1	0.3		1	0.5		2	0.3		1	0.5		2	0.3		3	0.3		1	0.5
		2	0.5		1	0.5		3	0.3		1	0.3		1	0.5		2	0.5		1	0.3		2	0.5		3	0.5		1	0.5
		2	0.5		1	0.5		3	0.5		1	0.5		1	0.3		2	0.3		1	0.3		2	0.5		3	0.5		1	0.3
		2	0.3		1	0.5		3	0.3		1	0.5		1	0.5		2	0.5		1	0.5		2	0.3		3	0.3		1	0.5
		2	0.3		1	0.3		3	0.5		1	0.5		1	0.5		2	0.5		1	0.5		2	0.5		3	0.5		1	0.3
		2	0.3		1	0.3		3	0.3		1	0.3		1	0.3		2	0.5		1	0.3		2	0.3		3	0.3		1	0.3
		2	0.5		1	0.3		3	0.5		1	0.5		1	0.5		2	0.3		2	0.3		2	0.3		3	0.3		1	0.3
		2	0.3		1	0.5		3	0.3		1	0.3		1	0.3		2	0.5		2	0.5		2	0.5		3	0.5		1	0.5
		2	0.3		1	0.5		3	0.3		1	0.3		1	0.3		2	0.3		2	0.3		2	0.3		3	0.3		1	0.5
		2	0.5		1	0.5		3	0.5		1	0.3		1	0.3		2	0.5		2	0.3		2	0.5		3	0.5		1	0.5
		2	0.3		1	0.5		3	0.5		1	0.3		1	0.5		2	0.5		2	0.3		2	0.5		3	0.3		1	0.3
		2	0.3		1	0.3		3	0.5		1	0.3		1	0.5		2	0.3		2	0.5		2	0.5		3	0.5		1	0.5
		2	0.5		1	0.3		3	0.3		1	0.5		1	0.3		2	0.5		2	0.5		2	0.3		3	0.3		1	0.3
		2	0.3		1	0.5		3	0.3		1	0.3		1	0.3		2	0.5		2	0.5		2	0.5		3	0.3		1	0.5
		2	0.5		1	0.5		3	0.3		1	0.3		1	0.5		2	0.5		2	0.5		2	0.5		3	0.5		1	0.3
		2	0.5		1	0.5		3	0.3		1	0.3		1	0.5		2	0.5		2	0.5		2	0.5		3	0.3		1	0.3
		2	0.5		1	0.3		3	0.3		1	0.5		1	0.5		2	0.3		2	0.5		2	0.5		3	0.5		1	0.5
		2	0.5		1	0.5		3	0.5		1	0.5		1	0.3		2	0.5		2	0.5		2	0.5		3	0.3		1	0.3
		2	0.3		1	0.3		3	0.3		1	0.5		1	0.5		2	0.3		2	0.5		2	0.3		3	0.5		1	0.3
		2	0.3		1	0.5		3	0.5		1	0.3		1	0.3		2	0.3		2	0.5		2	0.5		3	0.5		2	0.3
		3	0.5		1	0.5		3	0.5		1	0.3		1	0.3		2	0.3		2	0.3		2	0.3		3	0.3		2	0.3
		3	0.5		1	0.5		3	0.3		1	0.5		1	0.3		2	0.3		2	0.3		2	0.5		3	0.3		2	0.5
		3	0.5		1	0.3		3	0.3		1	0.5		1	0.5		2	0.5		2	0.5		2	0.5		3	0.3		2	0.3
		3	0.5		1	0.5		3	0.5		1	0.3		1	0.3		2	0.5		2	0.5		2	0.5		3	0.3		2	0.3
		3	0.5		1	0.5		3	0.5		1	0.5		2	0.5		2	0.5		2	0.3		2	0.5		3	0.3		2	0.5
		3	0.3		1	0.3		3	0.3		1	0.3		2	0.5		2	0.5		2	0.3		2	0.3		3	0.5		2	0.3
		3	0.3		1	0.5		3	0.3		1	0.5		2	0.3		2	0.3		2	0.3		2	0.5		3	0.3		2	0.3
		3	0.5		1	0.3		3	0.5		1	0.3		2	0.3		2	0.3		2	0.3		2	0.5		3	0.5		2	0.5
		3	0.5		1	0.5		3	0.3		1	0.3		2	0.5		2	0.3		2	0.5		2	0.5		3	0.3		2	0.5
		3	0.5		1	0.5		3	0.3		1	0.3		2	0.5		2	0.3		2	0.5		2	0.5		3	0.3		2	0.3
		3	0.5		1	0.5		3	0.5		1	0.5		2	0.3		2	0.3		2	0.5		2	0.5		3	0.3		2	0.5
		3	0.5		1	0.5		3	0.3		1	0.5		2	0.5		2	0.5		2	0.5		2	0.3		3	0.3		2	0.5
		3	0.5		1	0.5		3	0.5		1	0.3		2	0.5		2	0.5		2	0.5		2	0.5		3	0.5		2	0.5
		3	0.3		1	0.5		3	0.5		1	0.3		2	0.3		2	0.5		2	0.5		2	0.5		3	0.5		2	0.5
		3	0.3		1	0.3		3	0.5		1	0.3		2	0.5		2	0.5		2	0.3		2	0.3		3	0.5		3	0.3
		3	0.5		1	0.3		3	0.5		1	0.3		2	0.3		2	0.5		2	0.5		2	0.5		3	0.3		3	0.5
		3	0.5		1	0.5		3	0.5		1	0.5		2	0.3		2	0.5		2	0.5		2	0.3		3	0.3		3	0.5
		3	0.5		1	0.3		3	0.5		1	0.5		2	0.3		2	0.5		2	0.3		2	0.5		3	0.3		3	0.5
		3	0.3		1	0.3		3	0.3		1	0.5		2	0.5		2	0.5		2	0.5		3	0.5		4	0.5		3	0.3
		3	0.5		1	0.5		3	0.3		1	0.3		2	0.5		2	0.5		2	0.5		3	0.3		4	0.5		3	0.3
		3	0.3		1	0.3		3	0.3		1	0.5		2	0.5		2	0.5		2	0.5		3	0.5		4	0.5		3	0.5
		3	0.5		1	0.5		3	0.5		1	0.3		2	0.5		2	0.5		2	0.5		3	0.5		4	0.5		3	0.5
		3	0.3		1	0.3		3	0.5		2	0.5		2	0.5		2	0.3		2	0.3		3	0.5		4	0.5		3	0.3
		3	0.5		1	0.5		3	0.3		2	0.3		2	0.5		3	0.5		2	0.5		3	0.5		4	0.5		3	0.5
		3	0.5		1	0.3		3	0.5		2	0.3		2	0.3		3	0.3		2	0.5		3	0.3		4	0.5		3	0.3
		3	0.3		1	0.5		3	0.3		2	0.5		2	0.3		3	0.5		2	0.3		3	0.5		4	0.5		3	0.5
		3	0.3		1	0.3		3	0.5		2	0.5		2	0.3		3	0.3		2	0.5		3	0.5		4	0.5		3	0.5
		3	0.5		1	0.5		3	0.3		2	0.5		2	0.5		3	0.3		2	0.3		3	0.3		4	0.5		3	0.3
		3	0.3		1	0.5		3	0.3		2	0.5		2	0.5		3	0.3		2	0.5		3	0.3		4	0.5		3	0.5
		3	0.5		1	0.5		3	0.5		2	0.5		2	0.5		3	0.5		2	0.5		3	0.5		4	0.5		3	0.5
		3	0.5		1	0.3		3	0.5		2	0.3		2	0.5		3	0.5		2	0.3		3	0.3		4	0.5		3	0.5
		3	0.5		1	0.5		3	0.3		2	0.5		2	0.5		3	0.5		2	0.5		3	0.5		4	0.5		3	0.3
		3	0.3		1	0.5		3	0.5		2	0.5		2	0.5		3	0.3		2	0.3		3	0.3		4	0.3		3	0.5
		3	0.5		2	0.5		3	0.3		2	0.3		2	0.5		3	0.3		2	0.5		3	0.5		4	0.5		3	0.5
		3	0.5		2	0.3		3	0.3		2	0.3		2	0.3		3	0.5		2	0.5		3	0.5		4	0.5		3	0.5
		3	0.5		2	0.3		3	0.3		2	0.5		2	0.5		3	0.3		3	0.5		3	0.5		4	0.3		3	0.5
					2	0.3		3	0.3		2	0.5		2	0.3		3	0.3
		AFTER SPIDERS			2	0.5		3	0.3		2	0.3		2	0.3		3	0.5		AFTER SPIDERS			AFTER SPIDERS			AFTER SPIDERS			AFTER SPIDERS
		4	0.3		2	0.5		3	0.5		2	0.5		2	0.3		3	0.5		4	0.5		5	0.5		5	0.3		4	S
		4	0.5		2	0.3		3	0.3		2	0.5		2	0.5		3	0.5		4	0.5		5	S		5	0.5		4	0.3
		4	0.5		2	0.5		3	0.3		2	0.3		2	0.3		3	0.5		4	0.5		5	0.3		5	0.5		4	0.5
		4	0.5		2	0.5		3	0.5		2	0.5		2	0.5					4	0.5		5	0.5		5	0.5		4	0.5
		4	0.3		2	0.5		3	0.5		2	0.3		2	0.5		AFTER SPIDERS			4	0.5		5	0.5		5	0.5		4	0.5
		4	0.3		2	0.3		3	0.5		2	0.5		2	0.5		4	0.3		4	S		5	0.3		5	0.5		4	0.3
		4	0.3		2	0.5		3	0.3		2	0.3		2	0.5		4	0.3		4	0.3		5	S		5	0.5		4	0.3
		4	0.5		2	0.5		4	0.3		2	0.5		2	0.5		4	0.3		4	0.3		5	0.5		5	0.3		4	0.5
		4	0.5		2	0.3		4	0.3		2	0.5					4	0.3		4	0.3		5	0.3		5	0.5		4	0.5
		4	0.3		2	0.5		4	0.5		2	0.5		AFTER SPIDERS			4	0.5		4	0.5		5	0.3		5	0.5		4	0.5
		4	0.3		2	0.5		4	0.5		2	0.3		4	0.3		4	0.5		4	0.3		5	0.3		5	0.3		4	0.3
		4	0.3		2	0.5		4	0.5		2	0.5		4	0.5		4	0.5		4	0.3		5	0.3		5	0.5		4	S
		4	0.5		2	0.5		4	0.5		2	0.3		4	0.5		4	0.5		4	0.3		5	0.3		5	0.5		4	0.5
		4	S					4	0.5		2	0.5		4	0.3		4	S		4	0.3		5	0.5		5	0.3		4	0.5
		4	0.5		AFTER SPIDERS			4	0.5		2	0.5		4	0.5		4	0.5		4	0.5		5	0.3		5	0.5		4	0.3
		4	0.5		3	0.5		4	0.3		2	0.3		4	S		4	0.3		4	0.5		5	0.3		5	S		4	0.3
		4	0.5		3	0.3		4	0.3		2	0.5		4	0.3		4	0.3		4	0.5		5	0.3		5	0.5		4	0.3
		4	0.5		3	0.3		4	0.3					4	0.5		4	S		4	0.3		5	0.3		5	0.3		4	S
		4	0.3		3	0.5		4	0.5		AFTER SPIDERS			4	0.3		4	0.5		4	0.3		5	0.5		5	0.5		4	0.3
		4	0.3		3	S		4	0.5		4	0.5		4	0.5		4	0.3		4	0.5		5	0.3		5	0.3		4	0.5
		4	0.5		3	0.3		4	0.5		4	0.5		4	0.3		4	0.5		4	0.5		5	0.3		5	0.5		4	0.5
		4	0.3		3	0.5		4	0.5		4	0.5		4	0.3		4	0.3		4	0.5		5	0.3		5	0.5		4	0.3
		4	0.3		3	0.3		4	0.3		4	0.5		4	0.5		4	0.5		4	0.5		5	0.5		5	0.5		4	0.5
		4	0.5		3	0.5		4	0.5		4	0.5		4	0.5		4	0.5		4	0.5		5	0.5		5	0.3		4	0.5
		4	0.5		3	S		4	0.3		4	0.5		4	0.3		4	0.3		4	S		5	S		5	0.5		4	0.5
		4	0.3		3	0.3		4	0.3		4	0.5		4	0.3		4	0.3		4	0.3		5	0.5		5	0.3		4	0.3
		4	0.5		3	S		4	0.3		4	0.5		4	0.3		4	0.3		4	0.3		5	0.3		5	0.3		4	S
		4	0.3		3	0.3		4	0.5		4	0.5		4	0.3		4	0.3		4	0.3		5	0.5		5	0.5		4	0.3
		4	0.5		3	S		4	0.3		4	0.5		4	0.5		4	0.3		4	0.3		5	0.5		5	0.5		4	0.3
		4	0.5		3	0.5		4	0.3		4	0.5		4	0.5		4	0.5		4	0.3		5	0.5		5	0.3		4	0.3
		4	0.5		3	0.3		4	0.5		4	0.5		4	0.5		4	0.5		4	0.3		5	0.3		5	0.5		4	0.5
		4	0.3		3	0.5		4	0.5		4	0.5		4	0.3		4	0.5		4	0.3		5	0.5		5	0.3		4	S
		4	0.3		3	0.5		5	0.5		4	0.3		4	0.5		4	0.3		4	0.5		5	0.5		5	0.5		4	0.5
		4	0.5		3	0.3		5	0.3		4	0.3		4	0.3		4	0.3		4	0.3		5	0.5		6	S		4	0.5
		4	0.5		3	0.3		5	0.5		4	0.5		4	0.5		4	0.3		4	0.5		5	0.3		6	0.5		4	0.3
		4	S		3	0.5		5	0.5		4	0.5		4	0.5		4	0.5		4	0.3		5	0.5		6	0.5		4	0.3
		4	0.3		3	0.3		5	0.5		4	0.3		4	0.3		4	0.3		4	0.3		5	0.5		6	0.3		4	0.5
		4	0.3		3	0.3		5	0.5		4	0.5		4	0.5		4	0.3		4	0.3		5	0.3		6	0.5		4	0.5
		4	0.3		3	0.5		5	0.5		4	0.5		4	0.5		4	0.5		4	0.5		5	0.3		6	0.3		4	0.5
		4	0.5		3	0.5					4	0.5		4	0.3		4	0.5		4	0.5		5	0.5		6	0.3		4	0.3
		4	0.3		3	0.5		AFTER SPIDERS			4	0.5		4	0.3		4	0.5		4	0.3		5	0.3		6	0.5		5	0.3
		4	0.5		3	0.3		6	0.5		4	0.5		4	0.5		4	0.3		4	0.5		5	0.5		6	0.5		5	0.3
		4	0.5		3	0.5		6	0.3		4	0.5		4	0.5		4	0.3		4	0.5		5	0.3		6	0.3		5	0.3
		4	0.3		3	0.3		6	0.5		4	0.5		4	0.3		4	0.5		4	0.3		6	0.5		6	S		5	0.3
		4	0.3		3	0.3		6	0.5		4	0.5		4	0.3		4	0.3		4	0.5		6	0.5		6	0.5		5	0.3
		4	0.3		3	0.5		6	S		4	0.3		4	0.5		4	0.3		4	S		6	0.3		6	0.5		5	0.5
		4	S		3	0.3		6	0.5		4	0.3		4	0.3		4	0.3		4	0.3		6	0.3		6	0.5		5	S
		4	0.5		4	0.5		6	0.3		4	0.3		4	0.5		4	0.5		4	0.5		6	0.5		6	0.3		5	0.3
		4	0.5		4	0.3		6	0.5		4	0.3		4	0.3		4	0.5		4	0.5		6	0.5		6	0.5		5	0.5
		4	0.5		4	0.5		6	0.5		4	0.3		4	0.5		4	0.3		4	0.3		6	0.5		6	0.5		5	0.5
		4	0.5		4	0.5		6	0.3		4	0.3		4	0.5		4	0.5		4	0.3		6	S		6	0.5		5	0.3
		4	0.5		4	0.5		6	0.5		4	0.5		4	0.3		4	0.5		4	0.3		6	0.5		6	0.3		5	0.3
		4	0.3		4	0.3		6	S		4	0.5		4	0.3		5	0.5		4	0.3		6	0.3		6	0.5		5	0.5
		4	0.3		4	0.3		6	0.3		4	0.5		4	0.5		5	0.3		4	0.5		6	0.5		6	0.5		5	0.5
		4	0.5		4	0.5		6	0.3		4	0.5		4	0.3		5	0.5		4	0.3		6	0.5		6	0.3		5	0.5
		4	0.5		4	0.3		6	0.3		4	0.5		4	0.3		5	0.3		4	0.3		6	0.5		6	0.3		5	0.5
		4	0.3		4	0.5		6	0.5		4	0.5		4	0.5		5	0.3		4	0.5		6	0.5		6	0.5		5	0.5
		4	S		4	0.3		6	0.3		4	0.5		4	0.3		5	0.5		4	0.3		6	0.5		6	0.5		5	S
		4	0.5		4	0.5		6	0.3		4	0.3		4	0.3		5	S		4	0.5		6	0.5		6	0.5		5	0.5
		4	0.3		4	0.5		6	0.3		4	0.5		4	0.5		5	0.5		4	0.5		6	0.5		6	0.5		5	0.5
		4	0.5		4	0.5		6	0.5		4	0.5		4	0.5		5	0.5		4	0.3		6	0.5		6	0.5		5	0.3
		4	0.5		4	0.3		6	0.3		4	0.3		4	0.5		5	0.5		4	0.5		6	0.5		6	0.5		5	0.5
		4	0.5		4	0.3		6	0.3		4	0.5		4	0.3		5	S		5	0.5		6	0.5		6	0.3		5	0.3
		4	0.3		4	0.5		6	0.3		4	0.3		4	0.3		5	0.5		5	0.5		6	0.5		6	0.5		5	0.5
		4	0.5		4	0.5		6	0.3		4	0.5		4	0.5		5	0.5		5	0.5		6	0.3		6	0.3		5	S
		4	0.5		4	S		6	0.3		4	0.3		4	0.5		5	0.3		5	0.5		6	0.5		6	0.5		5	0.5
		4	0.5		4	0.3		6	0.5		4	0.5		4	0.5		5	S		5	0.3		6	0.5		6	0.5		5	0.5
		4	0.5		4	0.5		6	0.5		4	0.3		4	0.3		5	0.5		5	0.5		6	0.3		6	0.3		5	0.3
		4	0.5		4	0.3		6	S		4	0.5		4	0.3		5	0.3		5	0.5		6	0.5		6	0.5		5	0.3
		4	0.3		4	0.5		7	0.3		4	0.5		4	0.5		5	S		5	0.5		6	0.5		6	0.5		5	0.3
		4	0.5		4	0.5		7	0.5		4	S		4	0.3		5	0.5		5	0.5		6	0.5		6	0.5		5	S
		4	0.5		4	0.3		7	0.5		4	0.5		4	0.3		5	S		5	0.5		6	0.3		6	0.5		5	0.5
		4	0.3		4	0.5		7	0.3		4	0.5		4	0.3		5	0.5		5	0.5		6	0.3		7	0.3		5	0.5
		4	0.3		4	0.3		7	0.5		4	0.5		4	0.3		5	S		5	0.5		6	0.5		7	0.3		5	S
		4	0.5		4	0.3		7	0.3		4	0.5		4	0.3		5	0.3		5	0.5		6	0.5		7	0.3		5	0.5
		4	0.5		4	0.5		7	S		4	0.5		4	0.5		5	0.5		5	0.5		6	0.5		7	S		5	0.5
		4	0.3		4	0.3		7	0.3		4	0.5		4	0.3		5	0.3		5	0.5		6	0.3		7	0.5		5	0.3
		4	0.5		4	0.5		7	0.3		4	0.5		4	0.3		5	S		5	0.5		6	0.5		7	0.5		5	0.5
		4	0.3		4	0.5		7	0.3		4	0.5		4	0.5		5	S		5	0.5		6	0.5		7	0.5		5	0.3
		4	0.3		4	0.5		7	0.3		4	0.3		4	0.5		5	0.5		5	0.3		6	0.5		7	0.5		5	0.3
		4	0.5		4	0.5		7	0.5		4	0.5		4	0.5		5	0.5		5	0.5		6	0.5		7	0.5		5	0.5
		4	0.3		4	0.5		7	0.5		4	0.5		4	0.3		5	0.5		5	0.3		6	0.5		7	0.5		5	0.5
		5	0.5		4	0.5		7	0.5		4	0.5		4	0.3		5	0.5		5	S		6	0.5		7	0.5		5	0.3
		5	0.5		4	0.5		7	0.5		4	0.3		4	0.3		5	0.3		5	0.5		6	0.5		7	0.5		5	0.3
		5	0.3		4	0.5		7	0.3		4	0.3		4	0.5		5	S		5	0.3		6	0.3		7	0.3		5	0.5
		5	0.3		4	0.5		7	0.5		4	0.5		4	0.5		5	0.3		5	0.5		6	0.3		7	0.5		5	S
		5	0.3		4	0.5		7	0.3		4	0.5		4	0.3		5	0.5		5	0.3		6	0.5		7	0.5		5	0.3
		5	0.3		4	0.3		7	0.5		4	0.5		4	0.5		5	0.3		5	0.5		6	S		7	0.3		5	0.3
		5	0.3		4	0.5		7	0.5		4	0.5		4	0.3		5	0.3		5	0.5		6	0.5		7	0.5		5	0.5
		5	0.5		4	0.5		7	0.3		4	0.5		4	0.5		5	S		5	0.5		6	0.3		7	0.5		5	0.3
		5	0.5		4	0.3		7	0.5		4	0.5		4	0.5		5	0.5		5	0.5		6	0.3		7	0.5		5	0.5
		5	0.3		4	0.5		7	0.3		4	0.5		4	0.3		5	0.5		5	0.5		6	0.5		7	0.5		5	0.3
		5	0.5		4	0.5		7	0.3		4	0.5		4	0.3		5	0.3		5	0.5		6	0.3		7	0.5		5	0.5
		5	0.5		4	0.3		7	0.3		4	0.3		4	0.5		5	S		5	0.3		6	0.5		7	0.3		5	0.5
		5	0.5		4	0.3		7	0.5		4	0.5		4	0.3		5	0.5		5	0.3		6	0.3		7	0.3		5	0.5
		5	0.5		4	0.5		7	0.3		4	0.5		4	0.5		5	0.5		5	0.5		6	0.5		7	0.5		5	0.5
		5	0.3		4	0.5		7	0.5		4	0.5		4	0.3		5	0.3		5	0.3		6	0.5		7	0.5		5	0.3
		5	0.3		4	0.3		7	0.5		4	0.5		4	0.3		5	0.5		5	0.5		6	0.5		7	0.3		5	0.5
		5	0.3		4	0.5		7	0.5		4	0.5		4	0.3		5	0.5		5	0.5		6	0.5		7	0.3		5	0.3
		5	S		4	0.5		7	0.3		4	0.5		4	0.5		5	0.5		5	0.3		6	0.3		7	0.5		5	0.5
		5	0.5		4	S		7	0.5		4	0.5		4	0.5		5	0.3
		5	0.5		4	0.5		7	0.5		4	0.5		4	0.3		5	0.5
		5	0.3		4	0.5		7	S		4	0.5		5	0.5		5	0.3
		5	0.3		4	0.5		7	0.3		4	0.5		5	0.5		5	S
		5	0.3		4	0.3		7	S		4	0.5		5	0.5		5	0.5
		5	0.5		4	0.5		7	0.3		4	0.5		5	0.3
		5	0.5		4	0.5		7	0.3		4	0.5		5	0.5
		5	0.5		4	0.5		7	0.3		4	0.5		5	0.3
		5	0.5		4	0.5		7	0.3		4	0.5		5	0.5
					4	0.3		7	0.3		4	0.3		5	0.5
					4	0.5		7	0.3		4	0.5
					4	0.3		7	0.5		4	0.5
					4	0.5		7	0.3		4	0.5
					4	0.5		7	0.5		4	0.5
					4	0.3		7	0.3		4	0.5
								7	0.3		4	0.3
								7	0.5		4	0.5
								7	0.5		4	0.5
								7	0.3		4	0.5
								7	0.3
								7	0.3
								7	0.5
								7	0.5
								7	0.3
								7	0.3
								7	0.5
								8	0.3
								8	0.5
								8	0.5
								8	0.5
								8	0.5
								8	0.5
								8	0.5
								8	0.5
								8	0.5
								8	0.5
								8	0.5
								8	0.3
								8	0.3
								8	0.5
								8	0.5
